# Supplementary material for: Heart failure in childhood cancer survivors—a systematic review protocol
Source: Syst Rev. 2022 Mar 29;11:54. doi: 10.1186/s13643-022-01929-0 (PMC8966343; doi:10.1186/s13643-022-01929-0)
Supplement: Supplementary file 2 — Additional file 2. PRISMA-P 2015 Checklist. [file 13643_2022_1929_MOESM2_ESM.zip]

Archive with 2 entries (2 files):
- Additional file 2 PRISMA-PR1.docx
- Additional file 2 PRISMA-PR1.pdf
